# Supplementary material for: A sensitive soil biological indicator to changes in land-use in regions with Mediterranean climate
Source: Sci Rep. 2022 Dec 23;12:22216. doi: 10.1038/s41598-022-26240-9 (PMC9789127; doi:10.1038/s41598-022-26240-9)
Supplement: Supplementary file 1 — Supplementary Information. [file 41598_2022_26240_MOESM1_ESM.xlsx]

## Sheet: Master Data Set
SITE	LOC	TREAT	DEPTH	REP	Season	S.M (%)	O.M (%)	EC-(ds/m)	pH	TN-(%)	OC-(%)	C:N	CO2 Ev	MB	qCO2	Aromatic acid	Carboxylic acid	Carbohydrates	Aminogroup	CLPP	H'
												Ratio
S	MA	CO	1	1	AUT	0.805153	1.61031	0.24	7.67	0.0491325	0.614479	12.5066	1.98491	99.7642	19.896	15.6464	19.7328	6.34958	8.5523	50.2811	2.16639
S	MA	CO	1	2	AUT	1.37791	1.68186	0.258	7.97	0.0585851	0.68729	11.7315	2.21907	79.397	27.9491	15.6502	18.6304	4.73762	9.88961	48.9078	1.99392
S	MA	CO	1	3	AUT	1.24124	NA	0.196	8.03	0.0504846	0.520487	10.3098	1.7539	67.5744	25.9551	13.1351	20.6143	2.39243	5.97109	42.113	1.85689		CO2 Ev - μg CO2-C g soil−1 h−1
S	TY	CO	1	1	AUT	0.985321	0.884778	0.153	7.86	0.0223426	0.283845	12.7042	2.17987	85.8084	25.4039	22.9103	92.06	6.90118	11.8073	133.679	1.88658		MB -μg C*g soil-1
S	TY	CO	1	2	AUT	0.279218	0.777822	0.136	7.8	0.0217976	0.204644	9.38834	1.71803	137.378	12.5059	25.5356	69.1243	1.43663	6.49794	102.594	1.46703		substrates (all) - μg CO2-C g soil−1 h−1
S	TY	CO	1	3	AUT	0.219211	1.03627	0.127	7.84	0.0279715	0.224527	8.02698	1.36491	94.759	14.4041	27.2017	71.3484	2.2109	4.37925	105.14	1.50923		CLPP - µg CO2-C(gCmich)-1
S	SH	CO	1	1	AUT	NA	0	0.26	7.48	0.116026	1.19655	10.3128	1.67496	111.57	15.0127	4.90673	10.0749	0.933004	0.0638209	15.9785	1.42986		qCo2 - µg CO2-C(gCmich)-1
S	SH	CO	1	2	AUT	1.91524	3.17848	0.21	7.42	0.118806	1.17248	9.86889	1.75965	119.506	14.7244	7.76499	11.7534	0.9179	5.84136	26.2776	1.74253
S	SH	CO	1	3	AUT	2.04536	2.12637	0.226	7.59	0.0803624	0.887827	11.0478	1.69921	89.8305	18.9158	3.82829	15.898	4.25114	3.49207	27.4695	1.93231
S	MA	CO	2	1	AUT	1.18856	1.69218	0.123	8.1	0.0345374	0.347055	10.0487	2.90923	86.0073	33.8253	17.8039	43.8535	2.05422	10.4988	74.2104	1.89122		H' - Shanon - weaver index
S	MA	CO	2	2	AUT	2.02	1.0202	0.158	8.12	0.0323867	0.37505	11.5804	0.737943	41.7419	17.6787	4.3821	6.31168	3.9853	5.28623	19.9653	2.3453
S	MA	CO	2	3	AUT	1.61518	1.71613	0.155	8.02	0.04433	0.433079	9.76944	0.678381	53.6701	12.6398	3.52996	10.1492	5.49899	6.78251	25.9607	2.43326
S	TY	CO	2	1	AUT	1.05725	0.438859	0.106	8.09	0	0.108266	NA	3.06414	93.1096	32.909	8.13323	22.2539	0.299459	15.4809	46.1675	2.047
S	TY	CO	2	2	AUT	0.540649	0.981177	0.12	8.34	0	0.120026	NA	3.3849	97.2149	34.8187	6.98225	19.9203	0.853397	3.88081	31.6368	1.73078
S	TY	CO	2	3	AUT	0.400641	0.841346	0.09	8.16	0.0193208	0.12452	6.44486	0.647438	66.2064	9.77908	8.25876	23.711	0.983434	3.23023	36.1834	1.78142
S	SH	CO	2	1	AUT	2.43	7.99674	0.14	7.76	0.0507879	0.451336	8.88669	0.320054	83.1808	3.84769	16.7761	18.3754	12.4101	6.96155	54.5231	2.17123
S	SH	CO	2	2	AUT	2.85948	1.75654	0.13	7.77	0.0428754	0.411772	9.60392	2.67796	176.452	15.1767	15.9698	15.5075	3.07215	5.07932	39.6287	1.86492
S	SH	CO	2	3	AUT	3.13837	1.40615	0.13	7.73	0.046595	0.45728	9.81392	0.831842	47.0406	17.6835	5.03828	10.5183	0.557712	3.94388	20.0582	1.91793
S	MA	CO	3	1	AUT	1.73116	1.1609	0.135	8.51	0.0149423	0.141905	9.49686	1.84336	49.9631	36.8944	8.84107	7.59364	7.75723	6.73277	30.9247	2.34576
S	MA	CO	3	2	AUT	3.06269	0.760534	0.135	8.41	0.0198683	0.167276	8.41925	0.112463	9.33237	12.0509	0.600777	7.40273	1.62376	8.02684	17.6541	1.98844
S	MA	CO	3	3	AUT	2.46002	1.00451	0.141	8.13	0.0242642	0.194192	8.00326	0.548747	18.6154	29.4782	3.19337	7.40783	0.390841	8.22027	19.2123	2.13353
S	TY	CO	3	1	AUT	1.7911	0.643993	0.114	8.21	0	0.0938029	NA	0	0.37	0	7.45726	5.8682	0	1.03883	14.3643	1.16937
S	TY	CO	3	2	AUT	1.31207	0.807428	0.13	8.36	0	0.0798303	NA	1.06961	54.8581	19.4977	4.42222	1.91502	1.20546	1.16968	8.71237	1.7584
S	TY	CO	3	3	AUT	1.21359	0.950647	0.099	8.14	0	0.0934938	NA	0	0.37	0	3.60828	3.11508	0.0109963	0.875018	7.60938	1.49148
S	SH	CO	3	1	AUT	2.93454	0.658321	0.125	7.8	0.0369347	0.310362	8.40299	1.40484	57.426	24.4634	9.24261	2.8248	0	0.208141	12.2756	0.825638
S	SH	CO	3	2	AUT	1.99227	0.772515	0.115	7.86	0.0163594	0.295857	18.0849	0.608405	22.5727	26.9532	2.11269	7.91129	0.104974	0.442934	10.5719	1.59078
S	SH	CO	3	3	AUT	2.83077	1.00513	0.112	7.96	0.0167746	0.299811	17.8729	0.867441	55.1246	15.736	15.8665	9.51377	0	0.405047	25.7853	1.11373
S	MA	FC	1	1	AUT	1.37652	0.951417	0.269	7.69	0.0495527	0.425065	8.57804	0.557744	37.7384	14.7792	4.64658	6.39665	3.07734	3.64664	17.7672	2.24975
S	MA	FC	1	2	AUT	1.95407	0.866237	0.176	7.82	0.057043	0.47437	8.316	0.357743	28.3956	12.5985	10.3195	6.38577	3.55059	6.09854	26.3544	2.0613
S	MA	FC	1	3	AUT	1.79544	1.33145	0.3	7.64	0.0686524	0.541441	7.8867	0.576155	27.8003	20.7248	3.95912	5.2363	3.4707	4.82121	17.4873	2.42199
S	TY	FC	1	1	AUT	1.37652	0.556328	0.246	8.09	0.0458007	0.19906	4.34622	5.26824	294.453	17.8916	21.2857	52.6357	6.83135	1.7985	82.5513	1.59002
S	TY	FC	1	2	AUT	1.95407	0.90036	0.275	8.21	0.0246059	0.223319	9.07582	3.83464	316.649	12.11	20.557	77.3419	11.2799	9.20611	118.385	1.67884
S	TY	FC	1	3	AUT	1.79544	0.0202184	0.205	8.49	0.0181585	0.158178	8.71095	4.70247	321.212	14.6398	11.06	40.0449	7.23695	2.84195	61.1838	1.62203
S	SH	FC	1	1	AUT	10.4354	3.52221	0.895	7.63	0.111717	0.998796	8.9404	0.557744	37.7384	14.7792	4.69518	6.54245	3.32034	3.93825	18.4962	2.2886
S	SH	FC	1	2	AUT	11.9572	3.65175	0.81	7.72	0.0961366	0.803752	8.36052	0.357743	28.3956	12.5985	10.3681	6.53158	3.77112	6.39015	27.061	2.09529
S	SH	FC	1	3	AUT	11.231	3.21515	0.47	7.77	0.09509	0.819336	8.61643	0.576155	27.8003	20.7248	4.00772	5.3821	3.71371	5.09035	18.1939	2.4459
S	MA	FC	2	1	AUT	2.6664	0.325667	0.134	8.1	0.0301932	0.271254	8.98394	2.57033	118.602	21.672	4.82739	1.99931	5.97377	2.08853	14.889	1.94
S	MA	FC	2	2	AUT	2.79605	1.1102	0.169	8.1	0.0392705	0.332959	8.4786	1.46588	102.559	14.293	2.82994	7.07992	3.28948	4.07297	17.2723	1.77041
S	MA	FC	2	3	AUT	2.09691	1.34365	0.143	7.85	0.0556273	0.441316	7.93344	1.97915	146.172	13.5399	5.63895	11.4579	1.91311	9.01941	28.0293	1.77709
S	TY	FC	2	1	AUT	1.75509	0.766593	0.177	8.35	0	0.162466	NA	0.763351	54.7795	13.935	18.3339	63.1757	3.25886	6.03176	90.8002	1.69746
S	TY	FC	2	2	AUT	1.37847	0.689236	0.156	8.41	0.0170882	0.138206	8.08779	2.42536	123.634	19.6172	25.3679	93.4583	5.98994	22.3811	147.197	1.93441
S	TY	FC	2	3	AUT	1.12721	0.201288	0.191	8.45	0.0217949	0.192297	8.82306	2.17665	92.6065	23.5043	20.0864	87.9654	0.179469	10.9693	119.201	1.67291
S	SH	FC	2	1	AUT	13.7109	2.78714	NA	NA	0.0956986	0.782098	8.17252	2.57033	118.602	21.672	4.78074	1.90601	5.78716	1.90192	14.3758	1.90257
S	SH	FC	2	2	AUT	14.618	2.78221	0.41	7.92	0.0739714	0.222391	3.00645	1.46588	102.559	14.293	2.78329	6.93996	3.14952	3.93301	16.8058	1.73258
S	SH	FC	2	3	AUT	13.1821	3.3236	0.46	7.84	0.0811845	0.228314	2.81229	1.97915	146.172	13.5399	5.5923	11.3179	1.86646	8.84243	27.6191	1.75713
S	MA	FC	3	1	AUT	3.78647	0.268984	0.131	8.16	0.015368	0.11308	7.35815	0	0.37	0	0.207895	0.895948	0	0	1.10384	1.3195
S	MA	FC	3	2	AUT	5.08757	0.813178	0.154	8.27	0.0209074	0.139388	6.66692	0	0.988456	0	4.15953	2.37371	0.138852	0.399093	7.07119	1.3609
S	MA	FC	3	3	AUT	3.49836	0.675123	0.154	8.35	0.0233762	0.154018	6.58869	3.16422	113.459	27.8886	0.650854	2.22139	1.72093	3.95205	8.54523	2.15107
S	TY	FC	3	1	AUT	2.41655	0.163834	0.116	8.59	0	0.0690498	NA	3.05496	154.526	19.7698	11.6223	20.8632	17.2494	6.34157	56.0765	2.24135
S	TY	FC	3	2	AUT	1.02657	0.704509	0.163	8.61	0	0.0739186	NA	0.972634	120.559	8.06768	10.5835	10.6757	2.7404	4.96385	28.9635	2.01004
S	TY	FC	3	3	AUT	1.52099	0.202799	0.179	8.95	0	0.0759025	NA	0.857991	67.8614	12.6433	2.91732	7.86975	0.731938	2.0399	13.5589	1.72316
S	SH	FC	3	1	AUT	17.0104	1.80765	NA	NA	0.0501854	0.4041	8.05216	0	0.37	0	0.207895	0.895948	0	0	1.10384	1.3195
S	SH	FC	3	2	AUT	16.7013	3.7422	0.4	8.02	0.0393792	0.292649	7.43156	0	0.37	0	4.15953	2.37371	0.804147	0.399093	7.73649	1.53704
S	SH	FC	3	3	AUT	13.2263	3.45919	0.36	7.97	0.0583432	0.486179	8.33309	0.124355	6.8403	18.1797	4.10108	2.12337	0	0.893037	7.11749	1.39218
S	SH	OR	1	1	AUT	17.6319	3.96249	0.8	7.39	0.140533	1.48209	10.5462	0.936514	76.7703	12.1989	23.0796	67.0774	5.56811	4.93983	100.665	1.70205
S	SH	OR	1	2	AUT	15.4901	4.70642	0.43	7.72	0.125483	1.17391	9.35511	1.65321	137.486	12.0245	6.47041	44.0634	6.87068	11.9495	69.3541	2.00424
S	SH	OR	1	3	AUT	18.2394	2.74648	0.99	7.72	0.204222	1.98693	9.72927	NA	NA	NA	31.2043	86.0386	5.66145	30.9713	153.876	NA
S	MA	OR	1	1	AUT	5.43501	3.28629	0.195	8.35	0.0230362	0.176406	7.65776	7.17975	298.862	24.0236	38.7627	84.6755	11.2374	13.6025	148.278	1.8835
S	MA	OR	1	2	AUT	8.98633	4.29781	0.36	7.97	0.0312282	0.247471	7.9246	4.87742	333.34	14.6319	21.1178	77.608	0.889669	3.34768	102.963	1.42717
S	MA	OR	1	3	AUT	4.0753	2.68928	0.32	8.3	0.0260659	0.201879	7.74495	3.1827	259.193	12.2793	28.1376	70.3158	1.23676	3.47885	103.169	1.35614
S	TY	OR	1	1	AUT	1.93443	0.712686	0.9	7.65	0.12387	1.27163	10.2658	3.0411	149.472	20.3456	19.3033	100.424	1.69996	13.1587	134.586	1.68766
S	TY	OR	1	2	AUT	1.33091	0.705787	0.364	7.82	0.108767	1.14847	10.559	1.85055	117.075	15.8066	11.0939	94.2758	19.5881	38.8085	163.766	2.10103
S	TY	OR	1	3	AUT	1.78825	0.670595	0.566	7.8	0.133265	1.43008	10.7311	2.31731	116.93	19.8179	34.4084	134.955	6.44511	25.6804	201.489	1.8399
S	SH	OR	2	1	AUT	17.0646	0.585206	0.21	7.98	0.0264368	0.202857	7.67329	3.65464	204.427	17.8775	5.3615	1.17642	10.4851	5.0822	22.1052	1.64029
S	SH	OR	2	2	AUT	11.7188	1.94196	0.19	8.15	0.0342396	0.275687	8.05169	2.29649	147.082	15.6137	0.769288	6.6524	1.05652	4.67297	13.1512	2.00233
S	SH	OR	2	3	AUT	NA	NA	0.28	7.98	0.0519695	0.449231	8.64412	3.80657	100.132	38.0154	2.18388	3.9979	0.421618	4.24552	10.8489	2.03054
S	MA	OR	2	1	AUT	4.47044	0.772927	0.146	8.56	0	0.0398136	NA	3.30552	115.383	28.6483	43.2556	53.0176	7.91367	11.8307	116.018	1.83852
S	MA	OR	2	2	AUT	8.55905	2.18852	0.33	8.44	0.0157885	0.0879937	5.57329	3.02765	125.176	24.1872	33.2569	51.0271	6.92699	11.9478	103.159	1.86001
S	MA	OR	2	3	AUT	7.45275	0.902062	0.14	8.53	0	0.0321017	NA	3.5632	102.493	34.7654	6.2289	16.4654	4.9916	10.8574	38.5433	2.03798
S	TY	OR	2	1	AUT	4.50488	0.435956	0.423	7.8	0.0505609	0.499754	9.8842	2.16866	104.488	20.7551	24.3138	58.0007	6.82221	4.58489	93.7216	1.80352
S	TY	OR	2	2	AUT	3.28309	0.309725	0.274	7.85	0.0454494	0.440855	9.69992	1.47278	161.768	9.10428	14.7047	58.8224	4.55113	5.06657	83.1449	1.70096
S	TY	OR	2	3	AUT	1.47923	0.324215	0.368	7.92	0.0657607	0.704907	10.7193	2.63331	138.566	19.004	25.4948	101.219	14.5836	10.0628	151.361	1.84265
S	SH	OR	3	1	AUT	10.4501	1.45567	0.19	8.09	0.0214824	0.153096	7.12657	0.822722	60.4573	13.6083	11.9142	32.496	0.962152	4.29536	49.6677	1.61448
S	SH	OR	3	2	AUT	5.02283	2.80199	0.19	8.2	0.025218	0.185775	7.36675	1.32663	62.8821	21.0971	10.9861	11.1024	2.24381	2.86133	27.1935	1.82492
S	SH	OR	3	3	AUT	NA	NA	0.2	8.32	0.0202479	0.126434	6.24432	1.04567	70.1428	14.9077	18.7991	9.74647	1.11109	3.47442	33.1311	1.36404
S	MA	OR	3	1	AUT	6.24868	0.741368	0.128	8.47	0	0	NA	3.41233	118.746	28.7365	2.79571	13.021	5.12891	10.2212	31.1668	2.40231
S	MA	OR	3	2	AUT	9.00371	4.38195	0.25	8.49	0	0.0382053	NA	4.17856	326.454	12.7998	8.40557	29.3016	12.1786	19.4505	69.3363	2.33239
S	MA	OR	3	3	AUT	6.86958	0.591841	0.18	8.73	0	0.00163439	NA	6.79168	261.797	25.9425	1.86124	34.1939	13.9205	39.0169	88.9925	2.3601
S	TY	OR	3	1	AUT	2.84486	0.3684	0.319	7.98	0.034911	0.36803	10.5419	1.641	67.9321	24.1564	3.70363	24.6833	6.81384	8.0594	43.2602	1.96756
S	TY	OR	3	2	AUT	3.48646	0.0615258	0.295	8.04	0.0265642	0.236606	8.90697	2.50966	222.413	11.2838	8.84649	21.9107	5.93477	13.5158	50.2077	2.23074
S	TY	OR	3	3	AUT	2.61331	0.326664	0.231	8	0.0305857	0.303718	9.93008	3.40312	92.7255	36.701	3.86597	19.005	3.02742	7.12986	33.0282	2.03226
N	EH	CO	1	1	AUT	24.4665	3.44913	0.66	7.51	0.143546	0	0	1.9078	139.582	13.6679	6.5762	5.96327	17.8926	5.23251	35.6645	2.27263
N	EH	CO	1	2	AUT	20.1238	2.61967	0.41	7.58	0.143238	2.27609	15.8902	1.75353	197.011	8.9007	3.36522	0.757033	1.36884	0.64331	6.1344	1.19053
N	EH	CO	1	3	AUT	18.6025	6.09065	0.27	7.8	0.0620149	2.05953	33.2102	0.654825	78.3904	8.35337	1.79528	2.50073	0.947256	0.82881	6.07208	1.44159
N	GE	CO	1	1	AUT	3.45827	3.85173	0.34	7.65	0.0488594	1.47144	30.1157	3.76527	128.647	29.2683	8.25544	20.5259	11.2491	10.3911	50.4216	2.33197
N	GE	CO	1	2	AUT	13.9698	5.16813	NA	NA	0.107931	0.908174	8.41437	2.28273	228.032	10.0105	25.4637	12.9865	12.2131	3.18446	53.8478	1.77696
N	GE	CO	1	3	AUT	17.3032	5.86865	0.46	7.49	0.137002	1.24791	9.10864	3.12389	226.695	13.7802	6.24641	12.6498	18.4146	9.89242	47.2032	2.3105
N	NY	CO	1	1	AUT	32.0465	3.88683	0.21	7.65	0.0919756	0.999011	10.8617	5.17868	182.194	28.4239	4.718	12.8573	6.44189	5.96735	29.9846	2.39692
N	NY	CO	1	2	AUT	19.6596	3.93191	0.28	7.69	0.118167	1.16349	9.84622	4.4953	226.106	19.8814	4.6143	18.1835	6.50146	10.0647	39.3639	2.38635
N	NY	CO	1	3	AUT	18.3538	3.35856	0.21	7.7	0.0942663	1.00686	10.681	0.616328	25.2107	24.4471	5.50064	46.7307	6.92699	5.92829	65.0866	1.57679
N	EH	CO	2	1	AUT	8.88744	6.38853	0.33	7.72	0.132459	1.95371	14.7495	1.51892	132.264	11.484	10.5791	10.1832	11.8886	4.05985	36.7108	2.21891
N	EH	CO	2	2	AUT	9.56446	9.60823	0.3	7.97	0.0958641	1.90365	19.8578	1.92525	192.925	9.97923	5.41968	6.15176	3.05021	3.54229	18.1639	2.04177
N	EH	CO	2	3	AUT	13.7635	6.61101	0.27	7.92	0.102535	1.34347	13.1025	0.496009	61.6809	8.04154	0.204532	0.21466	0	0.205696	0.624887	1.09838
N	GE	CO	2	1	AUT	6.4108	5.92577	0.18	7.84	0.111296	1.59071	14.2926	4.86131	115.193	42.2016	3.70005	4.29885	7.72255	15.3292	31.0506	2.37075
N	GE	CO	2	2	AUT	8.15135	5.57838	0.23	7.92	0.109863	0.936969	8.52854	3.16932	129.188	24.5326	11.5144	9.60503	22.3509	15.9316	59.402	2.43033
N	GE	CO	2	3	AUT	8.02668	5.2507	0.27	7.71	0.116147	1.13708	9.79002	4.08676	138.158	29.5803	NA	12.4134	2.88012	13.315	28.6085	1.96375
N	NY	CO	2	1	AUT	11.1037	6.00621	0.2	7.78	0.0585384	0.627857	10.7256	1.26261	73.9642	17.0705	17.5811	51.5128	2.97008	9.20809	81.272	1.87664
N	NY	CO	2	2	AUT	10.1468	7.31975	0.21	7.88	0.0702109	0.701429	9.99031	0.977757	23.2442	42.0646	14.6759	52.4918	1.29282	8.00097	76.4615	1.80029
N	NY	CO	2	3	AUT	12.2909	6.02275	0.7	8	0.0734602	0.750869	10.2214	1.36867	44.9586	30.4428	9.64774	41.125	0.644583	0.96468	52.382	1.49094
N	EH	CO	3	1	AUT	14.505	6.34739	0.23	7.94	0.0555841	1.40205	25.224	1.55133	68.1736	22.7555	3.54428	7.7804	6.1686	4.23279	21.7261	2.43454
N	EH	CO	3	2	AUT	19.3341	5.5648	0.33	7.93	0.0738737	1.66118	22.4868	1.02774	79.1412	12.9861	6.83155	2.0572	1.24996	0.964513	11.1032	1.24127
N	EH	CO	3	3	AUT	18.3529	3.45882	0.3	8.02	0.0660012	1.20449	18.2495	0.216493	32.0317	6.75872	5.75352	1.13884	NA	0.154692	7.04706	0.704894
N	GE	CO	3	1	AUT	10.6822	5.92235	0.2	7.83	0.119987	1.40585	11.7167	2.9836	167.915	17.7685	7.76202	2.42168	7.61402	1.83714	19.6349	1.71892
N	GE	CO	3	2	AUT	11.0595	5.86154	0.23	7.61	0.109595	0.978227	8.92588	1.93676	95.0643	20.3731	29.09	13.616	0.521831	2.46732	45.6951	1.19483
N	GE	CO	3	3	AUT	9.08497	4.16122	0.28	7.81	0.110871	1.08345	9.77214	2.4608	187.062	13.155	8.31137	33.7509	31.7389	18.6459	92.4471	2.16912
N	NY	CO	3	1	AUT	15.8701	3.89791	0.26	8.16	0.0522042	0.555992	10.6503	1.39085	103.388	13.4528	3.92015	10.6027	6.15906	8.80124	29.4831	2.41049
N	NY	CO	3	2	AUT	14.618	3.55758	0.24	7.94	0.0588409	0.583149	9.9106	0.944269	57.0702	16.5457	1.92815	5.46503	2.98932	3.71427	14.0968	2.31491
N	NY	CO	3	3	AUT	17.4877	4.20266	0.25	7.7	0.0588058	0.582814	9.91082	1.2543	49.2885	25.4482	14.1511	39.4774	2.30372	9.00832	64.9406	1.83639
N	EH	FC	1	1	AUT	NA	NA	0.735	7.78	0.131031	1.38152	10.5435	6.05622	307.015	19.7262	9.58353	16.8566	24.8628	16.7802	68.0831	2.48401
N	EH	FC	1	2	AUT	21.2889	2.3413	0.68	7.76	0.122032	1.18496	9.71019	5.03666	421.011	11.9632	5.15901	4.90286	2.4682	2.154	14.6841	1.72337
N	EH	FC	1	3	AUT	24.4974	4.07049	1.01	7.37	0.0865898	1.80698	20.8683	2.40713	264.815	9.08984	9.75494	7.38437	6.77485	3.40399	27.3182	1.86149
N	GE	FC	1	1	AUT	21.26	3.94	0.46	7.97	0.0867081	0.816211	9.41331	1.91828	142.439	13.4674	7.74688	5.95528	6.77118	8.81689	29.2902	2.27278
N	GE	FC	1	2	AUT	13.1448	5.97285	0.68	7.97	0.0667229	0.572886	8.58605	2.32157	142.952	16.2402	7.18713	8.45251	10.5075	5.9916	32.1388	2.2786
N	GE	FC	1	3	AUT	23.1998	2.89998	0.62	7.8	0.0897604	0.782264	8.71502	2.8289	206.631	13.6905	9.96708	12.4028	4.89314	4.6844	31.9474	2.02174
N	NY	FC	1	1	AUT	28.13	4.53	0.88	7.84	0.0981183	0.964554	9.83053	2.18164	69.5558	31.3653	6.12301	18.1733	NA	3.16897	27.4653	1.66015
N	NY	FC	1	2	AUT	25.24	4.41111	0.99	7.81	0.0980181	0.955371	9.74688	2.49381	86.6686	28.7741	NA	7.27087	0.0565449	0.0583258	7.38574	1.13448
N	NY	FC	1	3	AUT	30.8	6.27494	1.77	7.7	0.0963477	0.952389	9.88492	4.30813	232.021	18.5679	6.51831	14.5169	3.8569	6.39193	31.284	2.1085
N	EH	FC	2	1	AUT	7.74014	4.80274	0.54	8	0.091149	1.02822	11.2806	2.17662	125.911	17.287	3.22478	10.9234	15.0797	8.67544	37.9033	2.51407
N	EH	FC	2	2	AUT	10.8192	4.34975	0.57	7.89	0.102506	0.989808	9.6561	2.82184	258.345	10.9228	6.61607	16.7612	11.5397	24.19	59.107	2.02641
N	EH	FC	2	3	AUT	8.83761	5.39835	0.68	7.76	0.069972	1.57663	22.5323	0.529775	79.5451	6.66005	0.278932	2.06075	NA	1.61553	3.95522	1.19272
N	GE	FC	2	1	AUT	10.9199	4.36797	0.47	8.03	0.0834389	0.82823	9.92618	0.386472	23.9831	16.1144	4.22079	3.56936	1.68542	2.63674	12.1123	2.02
N	GE	FC	2	2	AUT	9.63724	3.60577	0.83	7.96	0.0591757	0.504706	8.52894	0.629733	28.7609	21.8955	4.26625	10.0532	2.19689	3.607	20.1233	2.07188
N	GE	FC	2	3	AUT	8.66551	4.37608	0.48	7.94	0.0839431	0.73577	8.76511	0.451229	19.2047	23.4958	1.9938	2.53286	0.308707	1.65202	6.48738	1.68441
N	NY	FC	2	1	AUT	8.91734	4.53461	0.82	7.91	0.0871562	0.859064	9.85661	2.72403	134.894	20.1939	4.20461	33.0562	1.38488	3.47164	42.1173	1.64359
N	NY	FC	2	2	AUT	12.1137	4.41111	0.98	7.77	0.0936535	0.889559	9.49841	1.08455	49.1864	22.0497	6.25603	92.5246	1.87583	5.79431	106.451	1.49947
N	NY	FC	2	3	AUT	11.1752	6.27494	1.09	7.8	0.0904457	0.888509	9.82367	1.54229	63.2281	24.3924	2.68011	55.9214	1.36623	9.08527	69.053	1.43713
N	EH	FC	3	1	AUT	11.9176	3.49462	0.45	8.2	0.0487202	0.567539	11.6489	1.65731	79.0616	20.9622	10.6537	2.95245	3.39894	0.846171	17.8513	1.47401
N	EH	FC	3	2	AUT	14.9805	5.04703	0.48	8.15	0.0606546	0.605412	9.98129	1.60414	108.962	14.7221	11.2441	6.93306	4.00172	5.80458	27.9835	1.68419
N	EH	FC	3	3	AUT	12.3493	4.57794	0.53	8.02	0.0339504	1.23124	36.2658	0.601456	62.7895	9.57893	14.6656	3.23804	1.40043	0.672213	19.9763	0.979615
N	GE	FC	3	1	AUT	12.2	4.53016	0.77	7.94	0.0623065	0.556018	8.92392	1.42784	147.426	9.6851	11.2598	8.35458	1.09391	5.61756	26.3258	1.5885
N	GE	FC	3	2	AUT	16.2575	4.28439	0.88	8.05	0.0436334	0.366356	8.39623	6.34028	214.763	29.5222	NA	NA	1.57436	1.12893	2.70329	0.815936
N	GE	FC	3	3	AUT	29.6354	3.82726	0.44	7.78	0.0750682	0.647388	8.62399	3.63494	141.649	25.6615	10.2068	3.32096	NA	1.25512	14.7828	0.938448
N	NY	FC	3	1	AUT	15.7169	4.57261	0.43	8.24	0.063352	0.643772	10.1618	2.24338	142.048	15.7931	5.26066	24.9365	1.43799	3.54442	35.1795	1.66517
N	NY	FC	3	2	AUT	17.1342	4.90884	0.51	7.92	0.0672025	0.652447	9.70868	1.3423	165.235	8.12361	5.0325	10.6048	5.33987	5.95175	26.9289	2.25911
N	NY	FC	3	3	AUT	22.407	4.08513	0.73	8.16	0.058255	0.597385	10.2546	1.44154	165.4	8.71549	7.89034	28.3123	10.9188	14.4524	61.5739	2.24574
N	EH	OR	1	1	AUT	18.9524	2.7619	0.44	7.54	0.0514768	1.88496	36.6177	1.67496	111.57	15.0127	4.90673	10.0749	0.933004	0.0638209	15.9785	1.42986
N	EH	OR	1	2	AUT	16.2445	2.95143	0.47	7.86	0.238491	1.63983	6.87586	1.75965	119.506	14.7244	7.76499	11.7534	0.9179	5.84136	26.2776	1.74253
N	EH	OR	1	3	AUT	13.7415	4.78458	0.84	7.6	0.0514203	1.41759	27.5687	1.69921	89.8305	18.9158	3.82829	15.898	4.25114	3.49207	27.4695	1.93231
N	GE	OR	1	1	AUT	14.9083	3.34862	0.96	7.78	0.0914985	0.856349	9.35916	4.82627	217.091	22.2316	9.015	15.5131	9.99451	8.4079	42.9305	2.37836
N	GE	OR	1	2	AUT	22.3953	4.52775	1.27	7.9	0.0773395	0.745088	9.634	2.00306	114.573	17.4829	17.8851	43.3772	2.30801	4.00865	67.579	1.62649
N	GE	OR	1	3	AUT	21.793	5.44218	1.26	7.84	0.102929	0.863446	8.38872	0.592832	43.8619	13.5159	0.872946	4.08931	0.801463	1.34868	7.11239	2.03563
N	NY	OR	1	1	AUT	19.685	4.91529	0.32	8.17	0.0919893	0.925739	10.0635	2.48891	100.333	24.8064	1.86638	11.6495	0.532874	3.03709	17.0858	1.82944
N	NY	OR	1	2	AUT	20.8955	3.49061	0.46	8.07	0.103468	1.06565	10.2994	0.578639	13.9599	41.4501	3.61994	35.633	10.91	5.48338	55.6464	1.50482
N	NY	OR	1	3	AUT	25.4917	3.33582	0.68	7.92	0.123335	1.18758	9.62889	2.06622	134.872	15.3199	4.17478	11.9105	8.78683	7.3342	32.2063	2.41274
N	EH	OR	2	1	AUT	7.99224	5.90263	0.38	8.9	0.106176	1.48506	13.9867	0.320054	83.1808	3.84769	16.7761	18.3754	12.4101	6.96155	54.5231	2.17123
N	EH	OR	2	2	AUT	8.39844	5.77257	0.41	8.12	0.0958588	1.50946	15.7467	2.67796	176.452	15.1767	15.9698	15.5075	3.07215	5.07932	39.6287	1.86492
N	EH	OR	2	3	AUT	9.29165	4.3944	0.66	7.77	0.110524	1.35269	12.2389	4.66639	302.495	15.4263	3.3244	16.896	3.26659	6.84669	30.3337	1.81945
N	GE	OR	2	1	AUT	17.9505	5.30035	1.48	7.67	0.0668125	0.544951	8.15642	5.28789	200.592	26.3614	17.0425	19.2991	0.909207	5.26721	42.518	1.66872
N	GE	OR	2	2	AUT	16.2812	4.69473	1.37	7.8	0.058378	0.521719	8.93691	1.15148	56.2686	20.4641	8.39061	35.4444	1.36623	3.25629	48.4575	1.53078
N	GE	OR	2	3	AUT	8.21622	6.01081	0.94	7.88	0.0733809	0.647429	8.82285	0.764323	83.0574	9.20234	3.60393	14.4495	4.63927	4.48993	27.1827	2.03879
N	NY	OR	2	1	AUT	12.9634	4.02157	0.39	8.22	0.0757498	0.779969	10.2967	4.18355	132.28	31.6266	6.32542	5.45471	1.82534	4.04402	17.6495	1.62995
N	NY	OR	2	2	AUT	13.0759	3.18428	0.62	8.22	0.0737039	0.70549	9.57195	0.572296	22.4363	25.5076	7.24953	41.1274	NA	8.58909	56.9661	1.5284
N	NY	OR	2	3	AUT	31.0291	5.39408	0.63	8.27	0.0843365	0.797318	9.45401	2.57226	190.249	13.5205	9.51761	26.8643	7.86834	7.3954	51.6457	2.05805
N	EH	OR	3	1	AUT	11.0423	3.16442	0.67	8.08	0.0863911	1.3051	15.1068	1.40484	57.426	24.4634	9.24261	2.8248	NA	0.208141	12.2756	0.825638
N	EH	OR	3	2	AUT	13.1597	3.91846	1.07	8.1	0.079485	1.36846	17.2166	1.1579	26.0017	44.5318	7.95874	3.33406	NA	0.0229232	11.3157	0.822059
N	EH	OR	3	3	AUT	10.6884	5.80603	0.58	7.87	0.097465	1.29838	13.3215	3.98818	107.94	36.9482	9.99325	12.4372	3.49797	11.9836	37.9121	2.2118
N	GE	OR	3	1	AUT	21.4904	5.625	1.52	7.8	0.0505065	0.419867	8.31314	3.02052	93.4487	32.3228	15.2432	8.51993	8.83321	10.3865	42.9828	2.10952
N	GE	OR	3	2	AUT	19.4186	4.78914	1.39	7.94	0.0474984	0.381876	8.03975	1.29284	53.44	24.1924	13.0008	40.0287	0.234649	4.18917	57.4534	1.56648
N	GE	OR	3	3	AUT	14.3347	5.96708	1.37	7.92	0.0492627	0.361	7.32807	0.721028	52.3043	13.7852	3.02758	4.63271	3.97606	2.70755	14.3439	2.13197
N	NY	OR	3	1	AUT	15.3651	4.15896	0.6	8.26	0.064998	0.64516	9.92585	0.151575	10.9815	13.8028	0.163536	0.41583	1.57373	0.983613	3.13671	2.36362
N	NY	OR	3	2	AUT	29.6834	2.77634	1.2	8.23	0.0592778	0.616659	10.4029	0.379537	14.8535	25.552	15.0605	43.9466	10.9188	1.62089	71.5468	1.46161
N	NY	OR	3	3	AUT	28.2564	4.12821	1.24	8.37	0.0652284	0.614248	9.41688	2.04736	184.546	11.0941	8.07661	19.7229	9.91057	5.46203	43.1721	2.11976
S	SH	FC	1	1	SPR	NA	NA	NA	NA	NA	NA	NA	0.0147537	22.5659	0.653804	1.0342	1.77774	0.203348	0.0417955	3.05708	1.42348
S	SH	FC	1	2	SPR	10.5495	2.63736	0.404	8.06	0.0922711	1.13476	12.2981	0.0130085	20.3935	0.637874	1.06679	0.932505	0.176712	0.181513	2.35752	1.6573
S	SH	FC	1	3	SPR	10.6522	2.6087	0.644	7.89	0.13388	1.47056	10.9841	0.56192	27.2899	20.5908	13.6993	2.94089	1.96942	2.09353	20.7031	1.29187
S	TY	FC	1	1	SPR	1.2024	1.2024	0.184	8.51	0.0112041	0.0847699	7.56596	0.0552939	66.1347	0.83608	1.20099	5.95232	1.12178	0.796462	9.07155	1.92605
S	TY	FC	1	2	SPR	1.39721	1.1976	0.158	8.64	0.0277538	0.454252	16.3672	0.00258321	6.8819	0.375362	0.238803	4.79152	NA	0.00262335	5.03294	0.613187
S	TY	FC	1	3	SPR	0.996016	0.796813	0.135	8.48	0.01945	0.215542	11.0819	0.248762	18.4089	13.5131	21.1517	41.26	4.53957	0.284697	67.236	1.52093
S	MA	FC	1	1	SPR	1.81452	2.01613	0.172	7.97	0.0525535	0.575458	10.95	0.202066	42.6083	4.7424	0.755002	3.60459	0.691525	0.356686	5.4078	1.89471
S	MA	FC	1	2	SPR	2.63692	0.811359	0.175	7.93	0.0664468	0.623628	9.38538	0.0289649	2.54522	11.3801	0.124176	0.0565538	0.0683004	0.00678177	0.255813	1.50919
S	MA	FC	1	3	SPR	2.63692	0.811359	0.191	7.98	0.056177	0.553413	9.85124	0.388364	14.1408	27.4641	10.8673	26.5514	3.22978	1.30404	41.9525	1.68854
S	SH	FC	2	1	SPR	8.65801	2.1645	0.404	7.74	0.111878	1.26731	11.3276	0.00657364	15.2056	0.432317	2.1679	1.11671	0.120982	0.0613653	3.46696	1.20095
S	SH	FC	2	2	SPR	14.5125	2.26757	0.269	7.87	0.094824	1.02963	10.8583	0.0119388	28.9096	0.412969	0.844655	0.954268	0.0384953	0.0772027	1.91462	1.51588
S	SH	FC	2	3	SPR	14.0909	2.72727	0.501	7.46	0.110126	1.13068	10.2672	0.318797	6.8741	46.3766	12.4853	4.9563	0.43238	0.0736725	17.9476	0.90893
S	TY	FC	2	1	SPR	1.61616	1.0101	0.128	8.23	0.0139876	0.0848867	6.06872	0.0765815	12.8458	5.96157	0.658503	0.809335	0.923997	0.21821	2.61004	2.12633
S	TY	FC	2	2	SPR	2.20884	0.803213	0.104	8.35	0.019987	0.16578	8.29437	0.0256809	2.74088	9.36955	0.223874	0.0851994	0.10776	0.0259994	0.442833	1.67785
S	TY	FC	2	3	SPR	1.41414	0.606061	0.116	8.35	0.0325955	0.304911	9.35439	0.619088	20.5163	30.1755	9.54946	16.293	0.648363	0.0846706	26.5755	1.33343
S	MA	FC	2	1	SPR	2.44399	1.62933	0.117	8.45	0.0493014	0.53372	10.8256	0.0634314	16.4719	3.85088	1.35321	1.09911	1.14893	0.365105	3.96636	2.05925
S	MA	FC	2	2	SPR	2.63692	0.811359	0.134	8.21	0.0511209	0.763959	14.9442	0.00280704	3.37101	0.8327	0.0321955	1.78171	0.115948	0.199104	2.12896	1.33948
S	MA	FC	2	3	SPR	2.63692	0.811359	0.273	8.03	0.0417644	0.60565	14.5016	0.235225	11.8693	19.818	6.44674	33.5948	0.480512	0.407412	40.9295	1.42038
S	SH	FC	3	1	SPR	11.804	1.55902	1.37	7.77	0.218475	2.30925	10.5699	0.000129658	14.9933	0.0086477	13.7007	3.65777	0.0216231	0.0810925	17.4612	0.602406
S	SH	FC	3	2	SPR	17.757	2.1028	1.308	7.74	0.3616	4.04524	11.1871	0.00847071	3.42104	2.47606	3.12579	8.28866	0.00323089	0.649393	12.0671	0.974561
S	SH	FC	3	3	SPR	17.5926	2.08333	0.804	7.94	0.258492	2.96607	11.4745	0.0562469	7.6499	7.35263	4.67192	24.586	0.965305	0.409246	30.6324	1.34525
S	TY	FC	3	1	SPR	3.26531	1.02041	0.472	7.94	0.0396523	0.469875	11.8499	0.00515373	1.45098	3.55189	1.64701	0.048895	0.0397256	0.0225305	1.75816	0.354384
S	TY	FC	3	2	SPR	4.14079	0.621118	0.506	8.3	0.0260843	0.290278	11.1284	0.0195123	1.524	12.8033	0.466592	0.0106102	0.0232772	0.0171806	0.51766	0.500863
S	TY	FC	3	3	SPR	2.21774	0.403226	0.211	8.46	0.028345	0.287259	10.1344	0.0418734	4.65921	8.98722	5.14443	6.35064	1.91809	1.65878	15.0719	1.87881
S	MA	FC	3	1	SPR	3.49076	1.02669	1.364	7.94	0.250214	2.76404	11.0467	0.00425487	1.33279	3.19245	0.256717	0.0799516	0.044787	0.028754	0.41021	1.44158
S	MA	FC	3	2	SPR	3.07377	0.614754	1.08	8.03	0.216095	2.42909	11.2409	0.000485372	0.698851	0.694528	0.121695	0.0307112	0.0275883	0.0200699	0.200064	1.37387
S	MA	FC	3	3	SPR	3.07377	0.614754	0.741	7.92	0.22524	2.54081	11.2805	0.174826	24.4787	7.14199	1.70092	8.66728	1.80282	NA	12.171	1.5257
S	SH	CO	1	1	SPR	8.56531	3.64026	0.284	8.16	0.0532947	0.631258	11.8447	0.00328599	0.52614	6.24546	0.00896808	0.0296933	0.0132881	0.0138377	0.0657871	2.23806
S	SH	CO	1	2	SPR	12.0267	1.78174	0.291	8.39	0.0656998	0.865383	13.1718	0.009502	4.14805	2.29072	2.12195	0.500312	0.0753435	NA	2.69761	0.739035
S	SH	CO	1	3	SPR	9.71922	2.80778	0.454	8.07	0.0993083	1.12154	11.2935	0.347568	12.6029	27.5784	2.3319	3.63619	2.50934	1.84575	10.3232	2.15417
S	MA	CO	1	1	SPR	0.801603	0.801603	0.142	8.65	0.0155871	0.236422	15.1678	0.00261222	0.653538	3.99704	0.0335557	0.0669937	0.0215133	0.0116461	0.133709	2.00466
S	MA	CO	1	2	SPR	1.1976	0.998004	0.217	8.68	0.0129306	0.137287	10.6172	0.0103996	116.966	0.0889118	1.66074	4.96199	0.200845	0.131187	6.95476	1.47736
S	MA	CO	1	3	SPR	0.998004	1.39721	0.149	8.57	0.0142089	0.174777	12.3005	0.10511	7.8727	13.3511	0.258114	NA	0.901153	0.178079	1.33735	1.13433
S	TY	CO	1	1	SPR	1.97461	1.20895	0.163	8.23	0.0446103	0.503791	11.2932	0.0329089	2.76715	11.8927	0.212705	0.728939	0.106592	0.0901222	1.13836	1.7416
S	TY	CO	1	2	SPR	9.74026	2.5974	0.16	8.16	0.0482758	0.424191	8.78682	0.0212922	2.5005	8.51515	0.0683525	0.211037	0.128068	0.0630584	0.470516	2.00837
S	TY	CO	1	3	SPR	2.67402	2.00041	NA	NA	0.0490959	0.446924	9.1031	0.0154765	1.11702	13.8551	1.14202	0.236796	NA	NA	1.37881	0.458633
S	SH	CO	2	1	SPR	8.58369	1.93133	0.154	7.99	0.0337878	0.484772	14.3476	0.0122156	1.17595	10.3878	0.135933	1.18297	0.0162177	0.0404598	1.37558	1.17366
S	SH	CO	2	2	SPR	4.8218	1.25786	0.101	8.11	0.0412603	0.561331	13.6046	0.0241213	0.70802	34.0686	0.0683319	0.515349	0.099754	0.131948	0.815383	2.05687
S	SH	CO	2	3	SPR	6.27615	1.46444	0.111	8.02	0.0405561	0.640598	15.7954	0.376622	48.635	7.74386	19.0105	70.6037	6.28283	4.59669	100.494	1.65029
S	MA	CO	2	1	SPR	1.99755	0.489197	0.094	8.57	0.00735824	NA	NA	0.00585527	2.78593	2.10173	0.0684779	1.30097	0.0267657	0.10583	1.50205	1.15523
S	MA	CO	2	2	SPR	1.6	0.8	0.101	8.6	0.00588496	NA	NA	0.00571302	8.52848	0.669875	3.58258	0.834102	0.00726855	0.0387626	4.46271	0.717748
S	MA	CO	2	3	SPR	1.40281	1.2024	0.121	8.53	0.0200531	0.17962	8.95719	0.0359092	7.85562	4.57114	9.24033	6.319	1.86172	0.0496452	17.4707	1.31949
S	TY	CO	2	1	SPR	2.45819	0.66492	0.103	8.57	0.0316908	0.297436	9.38556	0.00113094	3.69109	0.306398	0.110877	0.231656	0.113202	0.103697	0.559432	2.16863
S	TY	CO	2	2	SPR	4.9896	1.4553	0.098	8.55	0.0146227	0.208388	14.251	0.00376162	6.83956	0.54998	0.179827	0.683111	0.137967	0.197387	1.19829	2.05367
S	TY	CO	2	3	SPR	2.77891	1.34859	0.161	8.27	0.0360104	0.542909	15.0765	0.20369	18.8262	10.8195	3.28009	13.0943	1.44709	NA	17.8215	1.4596
S	SH	CO	3	1	SPR	8.11966	1.92308	0.391	8.07	0.0500285	0.770079	15.3928	0.000515444	1.68865	0.30524	0.0497479	0.00991352	0.0089919	NA	0.0686533	0.845461
S	SH	CO	3	2	SPR	3.30579	0.413223	0.355	8.03	0.0531172	0.717656	13.5108	0.0496291	2.39324	20.7372	0.27319	NA	0.117195	0.190212	0.580597	1.80282
S	SH	CO	3	3	SPR	6.96203	1.05485	0.207	8.13	0.0374277	0.601051	16.059	0.0676552	2.72041	24.8695	2.39045	6.97213	0.412864	0.531729	10.3072	1.70687
S	MA	CO	3	1	SPR	2.22222	0.606061	0.227	8.8	0.0114259	0.134172	11.7428	0.0143576	1.79347	8.0055	0.0715099	0.0477431	0.0387818	0.0119714	0.170006	1.87729
S	MA	CO	3	2	SPR	1.81087	1.00604	0.336	8.51	0.0172068	0.238829	13.8799	0	1.22362	0	2.10213	0.0343717	0.018001	0.00765758	2.16216	0.180628
S	MA	CO	3	3	SPR	2.15595	0.805964	0.246	8.78	0.0152261	0.0698168	4.58535	0.125012	7.62789	16.3888	3.14913	19.1982	1.49701	0.998353	24.8426	1.56685
S	TY	CO	3	1	SPR	4.42092	0.850976	0.256	8.38	0.0289594	0.429229	14.8217	0	0.779707	0	0.065049	0.0214415	0.00818639	0.00478632	0.0994631	1.25944
S	TY	CO	3	2	SPR	3.06748	0.408998	0.308	8.43	0.0263468	0.445381	16.9045	0	0.767713	0	0.0834267	0.0488586	0.0407076	0.0411869	0.21418	1.84526
S	TY	CO	3	3	SPR	2.89532	0.830128	0.161	8.37	0.0199983	0.315873	15.795	0.122894	2.53388	48.5004	0.832518	5.22325	0.23792	NA	6.29369	1.39141
S	SH	OR	1	1	SPR	24.505	5.69307	0.387	8.37	0.017178	0.367588	21.3987	0.00901548	7.93459	1.13622	4.15612	1.11742	0.52126	0.0795085	5.87431	1.07612
S	SH	OR	1	2	SPR	NA	NA	0.452	8.11	0.0320619	0.529745	16.5226	0.00245146	0.645008	3.80066	0.0519185	0.102299	0.0210102	0.0158027	0.19103	1.71272
S	SH	OR	1	3	SPR	21.7391	4.83092	0.474	8.1	0.0615151	0.871664	14.1699	0.0388469	3.20006	12.1394	0.335529	0.210514	0.0619438	0.31341	0.921396	1.92216
S	TY	OR	1	1	SPR	1.81087	1.20724	0.165	8.53	0.00652381	0.156645	24.0113	0.00945824	39.3268	0.240504	1.77389	20.0289	0.033538	0.0911488	21.9275	1.23663
S	TY	OR	1	2	SPR	8.01724	0.517241	0.296	8.56	0.00697953	0.138554	19.8515	0.00305904	15.824	0.193316	0.251385	0.834747	NA	NA	1.08613	0.945351
S	TY	OR	1	3	SPR	1.82186	1.01215	0.166	8.56	0.00638609	0.116012	18.1663	0.150983	17.3314	8.71152	1.64811	1.09638	0.774551	0.956603	4.47564	2.01329
S	MA	OR	1	1	SPR	9.28105	5.22876	0.192	8.5	0.0168798	0.356983	21.1486	0.0066551	25.451	0.261486	1.15829	4.65201	0.0400597	0.125793	5.97615	1.43887
S	MA	OR	1	2	SPR	11.1842	4.82456	0.164	8.54	0.0211975	0.268328	12.6585	0.0668667	24.8581	2.68994	0.400182	1.11468	0.638525	0.364134	2.51752	2.0222
S	MA	OR	1	3	SPR	8.3691	4.93562	0.168	8.55	0.0159685	0.19539	12.236	0.0863405	7.29648	11.8332	1.61343	41.4753	2.76837	1.49195	47.349	1.57927
S	SH	OR	2	1	SPR	13.7698	1.80587	0.1288	8.16	0.0280841	0.458014	16.3087	0.0712428	10.7667	6.61698	9.54553	1.3607	0.0641499	0.0122921	10.9827	0.454428
S	SH	OR	2	2	SPR	NA	NA	0.0831	8.46	0.0147914	0.287351	19.4269	0.00332416	1.02518	3.24251	0.215	0.140891	0.0535414	0.0304359	0.439868	1.68654
S	SH	OR	2	3	SPR	13.1111	2	0.098	8.25	0.0212126	0.0537088	2.53193	0.0616799	9.2764	6.64912	0.422374	1.70967	0.426965	0.758401	3.31741	2.10622
S	TY	OR	2	1	SPR	4.79167	0.833333	0.109	8.56	0.0108407	0.258963	23.888	0.0986373	106.638	0.92497	3.38264	43.9735	0.0356211	0.257151	47.6489	1.17618
S	TY	OR	2	2	SPR	7.57315	0.688468	0.127	8.52	0.010676	-0.00449861	-0.421376	0.0117072	1.28324	9.12317	0.0390829	0.0501534	NA	NA	0.0892363	1.07448
S	TY	OR	2	3	SPR	3.91753	0.824742	0.15	8.46	0.014719	0.292682	19.8846	0.0654379	26.9658	2.4267	1.12051	18.7778	0.720091	0.893567	21.512	1.21479
S	MA	OR	2	1	SPR	6.06765	1.56448	0.118	8.62	0.0233157	0.182897	7.8444	0.0552252	37.0043	1.4924	3.57283	45.1213	0.38106	3.61068	52.6858	0.904098
S	MA	OR	2	2	SPR	6.79406	0.849257	0.104	8.51	0.0116396	0.347164	29.8261	0.0509881	20.7602	2.45605	0.475281	0.848178	0.741389	0.30043	2.36528	2.15321
S	MA	OR	2	3	SPR	4.11523	0.823045	0.151	8.6	0.0129768	0.0912696	7.03328	0.53526	31.9844	16.7351	2.73579	0.652254	1.8103	NA	5.19835	1.29306
S	SH	OR	3	1	SPR	12.2768	1.5625	0.359	8.39	0.023143	0.543164	23.4699	0.0195633	7.89354	2.47839	3.98833	0.165964	0.0402795	0.106151	4.30072	0.345795
S	SH	OR	3	2	SPR	NA	NA	0.314	8.35	0.024796	1.14213	46.0608	0.00965958	0.986508	9.79169	0.0589459	0.138171	0.0537771	0.0462479	0.297142	2.15468
S	SH	OR	3	3	SPR	9.17031	0.655022	0.202	8.29	0.013002	0.412825	31.7508	0.650482	13.1363	49.5179	0.0252716	1.27493	2.31594	0.875905	4.49205	2.14429
S	TY	OR	3	1	SPR	5.43933	0.627615	0.291	8.72	0.0080097	0.199447	24.9007	0.0281108	30.9111	0.909408	2.24356	31.6701	NA	0.107848	34.0215	1.08274
S	TY	OR	3	2	SPR	5.8651	0.58651	0.235	8.7	0.00931252	0.222394	23.8811	0.0110254	0.522312	21.1088	0.153362	0.0512952	0.0183815	0.0536303	0.276669	1.6596
S	TY	OR	3	3	SPR	4.3659	0.831601	0.215	8.97	0.0137132	0.230152	16.7833	0.157513	23.437	6.7207	0.0572278	6.64806	2.91645	0.323964	9.9457	1.11372
S	MA	OR	3	1	SPR	4.97925	0.829876	0.136	8.42	0.0148261	0.280287	18.905	0.0263932	8.61352	3.06416	2.68996	0.578675	0.012603	0.00209767	3.28334	0.677845
S	MA	OR	3	2	SPR	7.00637	1.27389	0.256	8.49	0.0169393	0.3965	23.4071	0.00411843	2.28404	1.80314	7.33679	0.0983577	0.00586773	0.29343	7.73444	0.263961
S	MA	OR	3	3	SPR	6.30252	1.05042	0.169	8.38	0.00700113	-0.0870283	-12.4306	0.0671807	19.5404	3.43805	0.159642	2.2558	0.324363	1.01616	3.75597	1.62485
N	EH	CO	1	1	SPR	34.2246	5.05618	0.266	8.11	0.0855311	0.98157	11.4762	0.00303677	1.02373	2.96637	0.261002	0.118294	0.0272845	0.0227434	0.429324	1.419
N	EH	CO	1	2	SPR	35.6757	5.11364	0.318	8.15	0.0991232	1.03936	10.4855	0.00962805	1.63617	5.88451	0.716162	0.17675	0.0859635	0.0370964	1.01597	1.19135
N	EH	CO	1	3	SPR	29.3367	4.25532	1.333	7.61	0.159068	1.40688	8.84452	0.00163881	0.867824	1.88841	0.693189	0.104611	0.0495213	0.00646004	0.853782	0.84468
N	GE	CO	1	1	SPR	15.7044	4.58937	0.225	8.19	0.0630029	0.966103	15.3343	0.0101369	1.0435	9.7143	0.0508416	0.00150284	NA	NA	0.0523445	0.130231
N	GE	CO	1	2	SPR	15.1927	4.75059	0.219	8.28	0.0652469	0.997349	15.2858	0.0312178	5.48598	5.69046	0.153431	0.118603	0.0677917	0.025469	0.365295	1.83957
N	GE	CO	1	3	SPR	17.0561	4.87805	0.249	8.18	0.0653887	0.741999	11.3475	0.0109818	0.709788	15.472	0.524042	0.11656	0.0403433	0.0410395	0.721985	1.10608
N	NY	CO	1	1	SPR	33.7731	2.98913	0.237	8.29	0.0827479	1.07084	12.941	0.0610433	4.55927	13.3888	0.3892	0.463163	0.293003	0.190674	1.33604	2.08304
N	NY	CO	1	2	SPR	31.4961	4.09836	0.24	8.17	0.109682	1.27263	11.6029	0.105658	11.4958	9.19104	1.2406	3.01004	2.0916	1.36836	7.7106	2.33515
N	NY	CO	1	3	SPR	35.0267	4.17827	0.333	8.22	0.0913292	1.31893	14.4415	0.19005	10.8652	17.4916	2.0561	3.53939	0.52797	0.0368839	6.16035	1.57378
N	EH	CO	2	1	SPR	36.3881	3.92157	0.367	7.88	0.159262	2.00417	12.5841	0.0101601	1.52964	6.64212	0.163145	0.0181727	0.0274252	0.0134634	0.222206	1.12014
N	EH	CO	2	2	SPR	43.7853	3.81232	0.197	8.13	0.122384	1.76151	14.3933	0.00251889	1.1119	2.26538	0.911161	0.121661	0.0738357	0.0230143	1.12967	0.905204
N	EH	CO	2	3	SPR	38.7363	3.11615	0.26	8.07	0.150429	1.67295	11.1212	0.00185568	0.583885	3.17817	0.490294	0.0343134	0.0321498	0.0130807	0.569838	0.66294
N	GE	CO	2	1	SPR	26.6833	5.24934	0.256	7.67	0.147789	1.66377	11.2577	0.022001	0.867765	25.3537	0.020402	0.076833	0.00727096	0.00816421	0.11267	1.60862
N	GE	CO	2	2	SPR	24.2574	5.20833	0.158	7.98	0.146658	1.76099	12.0075	0.0430856	2.9834	14.4418	0.380862	0.356654	0.103708	0.174744	1.01597	2.04613
N	GE	CO	2	3	SPR	29.9742	4.87805	0.148	8.07	0.13793	1.50742	10.9289	0.0211714	1.71872	12.3181	1.36382	0.311958	0.140015	0.12612	1.94191	1.25929
N	NY	CO	2	1	SPR	34.0369	2.71003	0.182	7.91	0.200746	2.83802	14.1374	0.0620593	2.23187	27.806	1.24044	1.41727	0.0499248	0.0868824	2.79452	1.24339
N	NY	CO	2	2	SPR	33.6842	3.82514	0.159	7.88	0.156224	2.17523	13.9238	0.030885	3.79396	8.14059	1.14527	0.711942	NA	NA	1.85722	1.04026
N	NY	CO	2	3	SPR	35.1206	4.48179	0.167	7.86	0.130628	1.91848	14.6866	0.0108194	1.87198	5.77967	0.065586	0.100982	0.0237657	0.0509337	0.241268	1.98524
N	EH	CO	3	1	SPR	35.1206	3.03867	0.178	8.15	0.102693	1.15096	11.2078	5.79619e-05	0.408923	0.141743	0.270849	0.0152535	0.00245027	0.00535807	0.293911	0.416385
N	EH	CO	3	2	SPR	33.8667	3.59116	0.201	8.12	0.102639	1.46096	14.2339	0	0.37	0	0.586623	0.0327777	0.000333857	0.00138172	0.621116	0.286549
N	EH	CO	3	3	SPR	33.3333	1.88679	0.229	8.16	0.0724236	0.995241	13.7419	0	0.37	0	0.424509	0.0197119	NA	0.00539339	0.449614	0.300116
N	GE	CO	3	1	SPR	28.7532	4.24403	0.654	8.1	0.105784	2.12591	20.0968	0.00742389	0.696315	10.6617	0.848636	0.0667531	0.00697617	0.0420161	0.964381	0.550436
N	GE	CO	3	2	SPR	26.2376	4.39276	0.525	7.97	0.0796239	0.991709	12.4549	0.00967108	1.48417	6.51614	0.672128	0.0836136	0.0387333	0.0661445	0.86062	1.00399
N	GE	CO	3	3	SPR	30.0771	4.0107	0.422	7.89	0.085558	0.985182	11.5148	0.00494741	1.66683	2.96816	2.00395	0.342622	0.0388392	0.0652023	2.45061	0.780906
N	NY	CO	3	1	SPR	32.2835	2.41935	0.176	8.36	0.0909952	1.15381	12.6799	0.00235737	0.713827	3.30245	0.139904	0.0524273	NA	0.0454432	0.237775	1.31373
N	NY	CO	3	2	SPR	31.7708	3.50404	0.219	8.48	0.0952536	1.22422	12.8522	0.0151762	0.372362	40.7566	NA	0.0488716	0.0157551	NA	0.0646267	1.026
N	NY	CO	3	3	SPR	34.3085	4.15512	0.222	8.22	0.11786	1.51253	12.8333	0.00350447	0.571845	6.12836	0.105909	0.121824	0.0411222	0.0186192	0.287475	1.64334
N	EH	OR	1	1	SPR	24.6269	8.64865	0.193	8.27	0.0762469	1.09962	14.4218	0.00138123	0.454334	3.04013	0.112991	0.0316488	0.0159738	0.00303227	0.163645	1.00125
N	EH	OR	1	2	SPR	32.2835	6.72269	0.274	8.31	0.0832805	0.953266	11.4465	0.00383764	0.541749	7.0838	0.968704	0.0677463	0.00770917	0.00325305	1.04741	0.379114
N	EH	OR	1	3	SPR	30.5699	6.33609	0.45	8.17	0.0864282	1.03087	11.9275	0.00173889	0.542945	3.2027	0.888989	0.0742195	NA	0.00332762	0.966536	0.362191
N	GE	OR	1	1	SPR	31.0078	9.63173	0.261	8.48	0.0675691	0.85807	12.6992	0.000904901	0.558146	1.62126	1.17105	0.0185346	0.0158836	0.00322484	1.2087	0.184955
N	GE	OR	1	2	SPR	30.3109	6.33609	0.239	8.52	0.0599792	0.805253	13.4255	0.00107388	0.576361	1.8632	0.645002	0.0972613	0.0130133	0.00874018	0.764017	0.654293
N	GE	OR	1	3	SPR	27.0677	6.11702	0.284	8.42	0.0696518	0.795562	11.422	0.00375045	0.497182	7.54342	0.901335	0.15961	0.0176928	0.0011456	1.07978	0.649373
N	NY	OR	1	1	SPR	31.25	8.47458	0.389	8.28	0.0750284	1.1085	14.7744	0.27821	10.6497	26.1238	2.43643	2.61428	0.0172193	0.0205437	5.08847	1.26645
N	NY	OR	1	2	SPR	30.491	7.5	0.35	8.23	0.0873345	1.10301	12.6297	0.195914	9.3253	21.0089	1.63614	1.03164	0.315767	0.164684	3.14823	1.51165
N	NY	OR	1	3	SPR	25.3102	8.91892	0.527	8.25	0.0782676	1.45857	18.6356	0.0173744	2.22842	7.79674	0.11752	0.446854	0.174688	0.140327	0.879388	2.03492
N	EH	OR	2	1	SPR	27.6382	7.27763	0.253	7.87	0.127003	1.46373	11.5251	0.00602981	0.47001	12.8291	0.278659	3.97636	0.012202	0.0329513	4.30018	0.402809
N	EH	OR	2	2	SPR	29.563	6.28415	0.147	8.15	0.0933023	0.953034	10.2145	0.00317381	0.713491	4.44829	4.48784	3.19296	0.00466162	0.00141505	7.68688	0.963307
N	EH	OR	2	3	SPR	31.6754	4.65753	0.213	8.15	0.0718766	0.856461	11.9157	0.00330615	0.695828	4.75138	0.0440817	1.15884	0.0432473	0.0174714	1.26364	0.637902
N	GE	OR	2	1	SPR	35.3723	5.61798	0.186	7.95	0.124216	1.30072	10.4714	0.00177857	0.384605	4.6244	0.0201641	0.000433219	0.0116819	0.00960912	0.0418883	1.47759
N	GE	OR	2	2	SPR	30.9278	5.14905	0.141	8.12	0.130793	1.43436	10.9666	0.00497447	0.554812	8.96604	0.0347765	0.222116	0.0140067	0.0539013	0.324801	1.33012
N	GE	OR	2	3	SPR	27.551	4.53333	0.127	8.2	0.108996	1.15204	10.5695	0.00422253	0.400309	10.5482	0.0183491	0.123463	0.0326977	0.0780033	0.252514	1.73762
N	NY	OR	2	1	SPR	32.19	4.69613	0.167	8.16	0.0662355	0.865461	13.0664	0.0225267	4.9017	4.59569	0.097292	0.255264	0.146496	0.146798	0.64585	2.16653
N	NY	OR	2	2	SPR	30.2564	4.55764	0.135	8.18	0.0644291	0.98949	15.3578	0.0293356	2.89779	10.1235	0.777008	0.120753	0.254147	0.128632	1.28054	1.46265
N	NY	OR	2	3	SPR	30.1695	4.98221	0.199	8.21	0.05718	0.924361	16.1658	0.0964634	5.97221	16.152	3.54876	0.913065	0.0445766	0.0134803	4.51988	0.792839
N	EH	OR	3	1	SPR	26.4484	16.4223	0.255	8.54	0.0844083	0.781246	9.25556	0.00627446	0.674489	9.30253	0.184449	0.0148034	0.00213367	0.00178949	0.203176	0.442828
N	EH	OR	3	2	SPR	28.4987	5.08021	0.243	8.43	0.0760679	1.14879	15.1022	0.00601468	0.793625	7.57874	4.80674	1.21899	0.0112108	0.012433	6.04938	0.687084
N	EH	OR	3	3	SPR	35.31	3.63128	0.219	8.66	0.0630038	0.819127	13.0012	0.00251336	0.592871	4.23931	2.83037	0.112417	0.0297797	0.0165611	2.98913	0.307699
N	GE	OR	3	1	SPR	24.3842	4.10256	0.477	8.41	0.0561507	0.632667	11.2673	0.00164204	0.385961	4.25442	0.00509307	0.00166546	NA	NA	0.00675853	0.711073
N	GE	OR	3	2	SPR	28.2828	3.93701	0.463	8.05	0.0588707	0.827306	14.0529	0.000576015	0.443942	1.2975	0.00487995	0.010856	NA	0.00950462	0.0252406	1.44183
N	GE	OR	3	3	SPR	12.809	12.3737	0.415	7.91	0.0732245	0.835674	11.4125	0.000652905	0.403105	1.61969	0.00833544	0.0346492	0.00530672	0.0379981	0.0862894	1.85781
N	NY	OR	3	1	SPR	34.2175	3.00546	0.214	8.52	0.0683821	1.02754	15.0264	0.00177959	0.433833	4.10203	0.97635	0.246391	0.0117129	0.0476833	1.28214	0.91889
N	NY	OR	3	2	SPR	31.5245	2.92553	0.357	8.73	0.0577912	0.865731	14.9803	0.00158801	0.482102	3.29392	0.664597	0.1283	0.00285037	0.0148508	0.810598	0.735122
N	NY	OR	3	3	SPR	28.6802	4.50928	0.295	8.69	0.0671373	0.979413	14.5882	0.00497946	0.685093	7.2683	0.226906	0.0348611	0.00852047	0.0504237	0.320712	1.02961
N	EH	FC	1	1	SPR	34.6667	3.87812	0.242	8.44	0.043055	0.594914	13.8175	0.013962	1.09921	12.7018	0.202139	0.0567689	NA	0.00896434	0.267872	0.65496
N	EH	FC	1	2	SPR	33.7766	5.02793	0.316	8.41	0.0362049	0.603922	16.6807	0.042742	3.05492	13.9912	2.54069	0.982155	0.0169259	0.0525522	3.59233	0.943754
N	EH	FC	1	3	SPR	35.1206	3.3241	0.591	8.3	0.0389555	0.542324	13.9216	0.046124	2.44864	18.8366	1.40473	0.615059	0.409931	0.249745	2.67947	1.73913
N	GE	FC	1	1	SPR	31.5217	6.15385	0.559	8.34	0.0318346	0.665155	20.8941	0.498276	9.55702	52.1371	0.444988	1.42918	NA	0.188183	2.06235	1.11295
N	GE	FC	1	2	SPR	37.1968	6	0.429	8.39	0.0364344	0.482693	13.2483	0.865408	8.30267	104.232	NA	0.210139	NA	NA	0.210139	0
N	GE	FC	1	3	SPR	33.9523	5.01393	0.459	8.38	0.0394919	0.440215	11.147	0.365497	7.0973	51.498	0.700057	5.78307	0.48303	NA	6.96615	0.570468
N	NY	FC	1	1	SPR	35.0133	3.85675	0.507	8.28	0.0512661	1.15183	22.4677	0.00109325	0.42643	2.56372	1.16807	0.14835	0.00849792	0.00753475	1.33246	0.476292
N	NY	FC	1	2	SPR	32.4607	3.80435	0.544	8.23	0.0676231	0.836095	12.3641	0.000799114	0.396835	2.01372	0.109422	0.0754438	0.00734897	0.00365435	0.195869	1.34663
N	NY	FC	1	3	SPR	36.3881	3.05556	0.692	8.29	0.0543418	0.708152	13.0314	0.00684963	0.651341	10.5162	6.55495	0.784636	0.0579436	0.0823255	7.47986	0.536202
N	EH	FC	2	1	SPR	35.0267	4.17827	0.397	8	0.0961898	1.13298	11.7785	0.00551869	1.52388	3.62148	0.0208768	0.107353	0.0686324	0.0278699	0.224732	2.07087
N	EH	FC	2	2	SPR	36.828	4.49438	0.177	8.14	0.0763645	0.782253	10.2437	0.00393337	1.29291	3.04225	0.0636934	0.178295	0.113447	0.0247623	0.380198	1.99717
N	EH	FC	2	3	SPR	35.9459	4.22535	0.228	8.2	0.072037	0.882122	12.2454	0.00219077	0.802787	2.72895	0.176026	0.218209	0.0271473	0.0508328	0.472215	1.58574
N	GE	FC	2	1	SPR	34.3915	4.41989	0.174	8.19	0.0595138	1.09429	18.3871	0.229809	7.41214	31.0044	8.40804	2.37122	0.0730755	0.221528	11.0739	0.8746
N	GE	FC	2	2	SPR	35.1206	5.36723	0.133	8.21	0.0949449	1.05115	11.0712	0.214074	34.5426	6.19741	2.57787	2.92933	0.356776	0.0721178	5.93609	1.20803
N	GE	FC	2	3	SPR	35.0133	5.30726	0.135	8.24	0.0401664	0.606444	15.0983	0.150509	10.8544	13.8662	1.10658	2.24142	1.05951	NA	4.4075	1.3279
N	NY	FC	2	1	SPR	35.31	3.34262	0.268	8.39	0.0529535	0.882942	16.6739	0.00741304	0.483264	15.3395	3.37946	2.17465	0.00647288	0.197675	5.75826	1.01394
N	NY	FC	2	2	SPR	36.7847	3.38028	0.229	8.2	0.0478939	0.69099	14.4275	0.00700795	0.993651	7.05273	0.829419	0.889246	0.00157603	0.0127345	1.73297	1.21131
N	NY	FC	2	3	SPR	34.8404	3.2967	0.296	8.22	0.0471666	0.648458	13.7483	0.0123041	1.1441	10.7544	4.73304	0.923947	0.0769017	0.0907259	5.82462	0.786495
N	EH	FC	3	1	SPR	32.5521	3.50404	0.644	8.42	0.0390936	0.561525	14.3636	0.000179516	0.41157	0.436173	0.0242917	0.0278377	0.000480666	0.0045982	0.0572083	1.4474
N	EH	FC	3	2	SPR	36.3881	3.05556	0.452	8.63	0.0437213	0.63543	14.5336	0.000315884	0.46277	0.682594	0.0067122	0.0259481	0.000572094	0.0143194	0.0475518	1.56007
N	EH	FC	3	3	SPR	32.8084	4.67033	1.161	8.16	0.054445	1.28431	23.5892	0	0.526351	0	0.191908	0.491365	NA	0.037906	0.721179	1.39235
N	GE	FC	3	1	SPR	33.8583	3.81471	0.638	8.4	0.0705394	0.64071	9.08302	0.193635	17.0554	11.3533	1.67943	1.54917	1.30114	0.872106	5.40185	1.94312
N	GE	FC	3	2	SPR	33.8624	4.70914	0.504	7.99	0.0427711	0.623368	14.5745	0.355378	19.6201	18.1129	1.6064	0.766485	0.5354	0.397603	3.30589	1.55926
N	GE	FC	3	3	SPR	38.3217	4.7619	0.372	7.97	0.0603216	0.765585	12.6917	0.0809453	25.7814	3.13967	2.07076	1.49922	1.6633	0.769328	6.0026	2.152
N	NY	FC	3	1	SPR	35.2151	3.33333	0.407	8.63	0.0450529	0.781571	17.3478	0.0107321	0.531678	20.1853	1.73951	0.824453	0.0024406	0.0495034	2.61591	0.94548
N	NY	FC	3	2	SPR	35.6568	3.03867	0.647	8.73	0.0480584	0.837688	17.4306	0.0104217	0.785671	13.2647	2.90259	1.0705	0.0234292	0.0658412	4.06236	0.975481
N	NY	FC	3	3	SPR	34.1333	2.17984	0.751	8.64	0.0560958	0.919644	16.3942	0.00464878	0.503375	9.23523	1.39085	0.24952	0.0215474	0.0370905	1.69901	0.775038
